# Supplementary material for: Plants of the Genus Zingiber: A Review of Their Ethnomedicine, Phytochemistry and Pharmacology
Source: Molecules. 2022 Apr 29;27(9):2826. doi: 10.3390/molecules27092826 (PMC9103766; doi:10.3390/molecules27092826)
Supplement: Supplementary file 1 [file molecules-27-02826-s001.zip]

Archive with 1 entries (1 files):
- molecules-1664822-supplementary.pdf
